# Supplementary material for: The Role of the Trabecular Bone Score in the Assessment of Osteoarticular Disorders in Patients with HFE-Hemochromatosis: A Single-Center Study from Poland
Source: Genes (Basel). 2021 Aug 25;12(9):1304. doi: 10.3390/genes12091304 (PMC8470067; doi:10.3390/genes12091304)
Supplement: Supplementary file 1 [file genes-12-01304-s001.zip]

Archive with 1 entries (1 files):
- genes-1331066-supplementary.pdf
